# Supplementary material for: First Chemical Investigation of Korean Wild Mushroom, Amanita hemibapha subsp. javanica and the Identification of Anti-Helicobacter pylori Compounds
Source: Pharmaceuticals (Basel). 2022 Jan 27;15(2):152. doi: 10.3390/ph15020152 (PMC8874524; doi:10.3390/ph15020152)
Supplement: Supplementary file 1 [file pharmaceuticals-15-00152-s001.zip]

Archive with 1 entries (1 files):
- pharmaceuticals-1530658-supplementary.pdf
